# Supplementary material for: Modulation of Macrophage Activation State Protects Tissue from Necrosis during Critical Limb Ischemia in Thrombospondin-1-Deficient Mice
Source: PLoS One. 2008 Dec 16;3(12):e3950. doi: 10.1371/journal.pone.0003950 (PMC2597179; doi:10.1371/journal.pone.0003950)
Supplement: Table S1 — Clo-Lip induced monocyte depletion is identical in both genotypes. Percentage of monocytes, neutrophils and lymphocytes in total white blood cells, counted on blood samples in both genotypes, at baseline (before injection) and d4 after ischemia under Clo-Lip treatment. Mean±SEM are reported. ** = p<0.01 Clo-Lip vs. baseline; n = 10. (0.02 MB XLS) [file pone.0003950.s005.xls]

## Sheet: Feuil1
Cell type	Genotype	Baseline	Clo-Lip, D4
MONOCYTES (%)	WT	17,4 ±1,95	4,4 ±0,83**
	tsp1 -/-	17,6 ±1,9	5,2 ±0,7**
LYMPHOCYTES (%)	WT	53,5 ±7,3	71,1 ±1,7
	tsp1 -/-	59,1 ±4,5	71,6 ±2,9
NEUTROPHILS (%)	WT	29,1 ±8,1	24,6 ±1,6
	tsp1 -/-	23,3 ±2,9	23,3 ±2,5
